# Supplementary material for: Blood Pressure Regulation Evolved from Basic Homeostatic Components
Source: Biomedicines. 2021 Apr 25;9(5):469. doi: 10.3390/biomedicines9050469 (PMC8145682; doi:10.3390/biomedicines9050469)
Supplement: Supplementary file 1 [file biomedicines-09-00469-s001.zip]

Archive with 4 entries (4 files):
- Supplementary Table 2.xlsx
- __MACOSX/._Supplementary Table 2.xlsx
- Supplementary Table 1.xlsx
- __MACOSX/._Supplementary Table 1.xlsx
