# Supplementary material for: Blood Pressure Regulation Evolved from Basic Homeostatic Components
Source: Biomedicines. 2021 Apr 25;9(5):469. doi: 10.3390/biomedicines9050469 (PMC8145682; doi:10.3390/biomedicines9050469)
Supplement: Supplementary file 1 [file biomedicines-09-00469-s001.zip › Supplementary Table 2.xlsx]

## Sheet: Sheet1
																	tissue/organ enrichment per cluster genes and organisms
	H.sapiens									M.musculus									D.rerio																D.melanogaster									C.elegans
	Gene Analytics		TSEA		TissueEnrich (Human Protein Atlas)		TissueEnrich (GTEx)			Gene Analytics		TSEA		TissueEnrich (Mouse ENCODE Data)					ZEOGS							Bgee									Bgee									WormBase
	Internal Score		Benjamini Hochberg correction		Benjamini Hochberg correction		Benjamini Hochberg correction			Internal Score		Benjamini Hochberg correction		Benjamini Hochberg correction					Benjamini Hochberg corrected P-value																									enriched terms as assessed by a hypergeometric function, after FDR correction.
			pSI Threshold 0.01		-LOG10(P-adjusted)		-LOG10(P-adjusted)					pSI Threshold 0.01		-LOG10(P-adjusted)					corrected P-values < 0.1																									significantly enriched terms, those that have a Q value < 0.1
	Kidney 2.42		Kidney 0.012		Kidney 4.107		Bladder 1.17			Kidney 2.42		Muscle 0.04		Kidney 1.3					Anatomical term	Sample gene count	Total gene count	P-value	corrected P-value			OrganName	Annotated	Significant	Expected	foldEnrichment	p	fdr			OrganName	Annotated	Significant	Expected	foldEnrichment	p	fdr			Term	Expected	Observed	Enrichment Fold Change	P value	Q value
	Colon 1.08		Adrenal Gland 0.065		Small intestine 1.487		Muscle 1.14					Kidney 0.159		Heart 1.3					gill	9	676	0.00159	0.08329			pronephric duct	32	5	0.06	83.33	2.77e-09	2.37e-07			brain	4955	30	12.69	2.36	1.07e-08	5.78e-07			HSN WBbt:0006830	0.58	5	8.6	2.8e-05	0.008
					Colon 1.246									Intestine 1.12					heart	11	989	0.00184	0.06437			renal duct	32	5	0.06	83.33	2.77e-09	2.37e-07			central nervous system	4958	30	12.7	2.36	1.09e-08	5.78e-07			sex organ WBbt:0008422	7.8	18	2.3	0.00041	0.057
																			muscle	7	463	0.00289	0.07586			nephric duct	32	5	0.06	83.33	2.77e-09	2.37e-07			nervous system	4986	30	12.77	2.35	1.27e-08	5.78e-07			ADE WBbt:0005415	0.16	2	13	0.00055	0.057
																			ventral mandibular arch	2	20	0.00322	0.0676			mesonephric tubule	34	5	0.06	83.33	3.82e-09	2.37e-07			ectoderm-derived structure	5655	31	14.49	2.14	5.06e-08	1.73e-06			RIC WBbt:0006834	0.16	2	13	0.00055	0.057
																			gut	9	765	0.00374	0.06548			mesonephric epithelium	34	5	0.06	83.33	3.82e-09	2.37e-07			adult head (Drosophila)	6078	29	15.57	1.86	1e-05	0.000153			CEP WBbt:0005244	0.18	2	11	0.00082	0.057
																			adrenergic neuron	1	1	0.00429	0.05625			kidney epithelium	41	5	0.07	71.43	1.02e-08	3.51e-07			midgut	2751	19	7.05	2.7	1.1e-05	0.000153			uterine seam cell WBbt:0006789	0.2	2	9.9	0.0011	0.057
																			nitrergic neuron	1	1	0.00429	0.06429			excretory tube	41	5	0.07	71.43	1.02e-08	3.51e-07			digestive system	2753	19	7.05	2.7	1.11e-05	0.000153			PDE WBbt:0006747	0.22	2	8.9	0.0015	0.06
																			brain	16	2014	0.0043	0.0502			pronephros	57	5	0.1	50	5.57e-08	1.73e-06			digestive tract	2752	19	7.05	2.7	1.11e-05	0.000153			cephalic sensillum WBbt:0006920	0.23	2	8.7	0.0016	0.06
																			nephron	1	2	0.00855	0.06908			meso-epithelium	63	5	0.11	45.45	9.28e-08	2.62e-06			subdivision of digestive tract	2752	19	7.05	2.7	1.11e-05	0.000153			posterior lateral ganglion WBbt:0005465	0.85	4	4.7	0.0017	0.06
																			chromaffin cell	1	2	0.00855	0.07484			epithelium	218	7	0.39	17.95	1.12e-07	2.66e-06												postdeirid sensillum WBbt:0005471	0.24	2	8.2	0.0019	0.06
																			distal late tubule	1	2	0.00855	0.08164			epithelial tube	71	5	0.13	38.46	1.7e-07	3.77e-06												AWC WBbt:0005672	0.58	3	5.2	0.0028	0.071
																			distal early tubule	1	2	0.00855	0.0898			mesonephros	579	9	1.03	8.74	7.02e-07	1.45e-05												lateral nerve cord WBbt:0006769	1.9	6	3.1	0.0036	0.085
																			eye	12	1398	0.00961	0.07208			peripheral nervous system	78	3	0.14	21.43	0.000365	0.00492												uterine muscle WBbt:0005342	0.63	3	4.8	0.0038	0.085
																			blood cell	2	37	0.01078	0.07549			coelemic cavity lumen	17296	41	30.78	1.33	0.000488	0.00581
																			kidney	7	599	0.01175	0.07711			coelom	17296	41	30.78	1.33	0.000488	0.00581
																										central nervous system	7995	25	14.23	1.76	0.000806	0.00862
																										digestive system	6911	22	12.3	1.79	0.00175	0.017
																										brain	7893	24	14.05	1.71	0.00177	0.017
																										nervous system	8404	25	14.95	1.67	0.0018	0.017
	Kidney 0.98		Adrenal Gland 0.039		Adrenal Gland 1.581		Muscle 0.689			Kidney 0.98		Adrenal Gland 0.036		Lung 2.745					Anatomical term	Sample gene count	Total gene count	P-value	corrected P-value			OrganName	Annotated	Significant	Expected	foldEnrichment	p	fdr			OrganName	Annotated	Significant	Expected	foldEnrichment	p	fdr			Term	Expected	Observed	Enrichment Fold Change	P value	Q value
	Pancreas 0.91		Kidney 0.058		Ovary 0.9253		Ovary 0.67			Pancreas 0.91		Kidney 0.054		Cortex 0.806					gill	13	676	5.42998e-06	0.0009			brainstem	355	6	0.62	9.68	3.54e-05	0.0122			brain	4955	24	13.36	1.8	0.000498	0.0252			BDU WBbt:0006826	0.19	3	16	4.3e-05	0.012
	Adrenal Gland 0.76				Kidney 0.8721					Adrenal Gland 0.76				Kidney 0.806					kidney	12	599	9.41928e-06	0.00078			blood	51	3	0.09	33.33	9.86e-05	0.0122			central nervous system	4958	24	13.37	1.8	0.000503	0.0252			excretory gland cell WBbt:0005776	0.21	3	14	6.1e-05	0.012
					Heart Muscle 0.8721									Liver 0.806					heart	14	989	7e-05	0.00391			haemolymphatic fluid	51	3	0.09	33.33	9.86e-05	0.0122			nervous system	4986	24	13.45	1.78	0.000553	0.0252			DVA WBbt:0004823	0.22	3	14	7.3e-05	0.012
																			locus coeruleus	3	20	0.0001	0.00423			bodily fluid	51	3	0.09	33.33	9.86e-05	0.0122			ectoderm-derived structure	5655	25	15.25	1.64	0.001518	0.052			HSN WBbt:0006830	0.57	4	7	0.00029	0.02
																			telencephalic nucleus	2	4	0.00013	0.00422			epithelium	1412	9	2.47	3.64	0.000693	0.0618			larva	10638	36	28.69	1.25	0.004918	0.1347			ALN WBbt:0006851	0.16	2	13	0.00052	0.029
																			brain	19	2014	0.00053	0.01466			limbic system	234	4	0.41	9.76	0.00075	0.0618												RIC WBbt:0006834	0.16	2	13	0.00052	0.029
																			hindbrain nucleus	2	9	0.00076	0.01783			hypothalamus	234	4	0.41	9.76	0.00075	0.0618												SDQL WBbt:0004993	0.17	2	12	0.00067	0.029
																			suprachiasmatic nucleus	2	14	0.00188	0.03454			neuroectoderm	133	3	0.23	13.04	0.00164	0.0845												SDQR WBbt:0004991	0.18	2	11	0.00084	0.029
																			pretectal periventricular nucleus	2	14	0.00188	0.03886			midbrain tegmentum	295	4	0.52	7.69	0.00176	0.0845												posterior lateral ganglion WBbt:0005465	0.83	4	4.8	0.0016	0.049
																			glomerular layer	2	15	0.00217	0.03576			thalamic complex	546	5	0.95	5.26	0.00261	0.0845												osmosensory neuron WBbt:0008433	0.5	3	6.1	0.0016	0.049
																			griseum centrale	2	17	0.00279	0.04186			diencephalic nucleus	45	2	0.08	25	0.00282	0.0845												nociceptor neuron WBbt:0008434	0.5	3	6.1	0.0016	0.049
																			intestine	9	664	0.00283	0.03893			gray matter of forebrain	556	5	0.97	5.15	0.00282	0.0845												tail WBbt:0005741	8.8	18	2	0.0017	0.049
																			central caudal thalamic nucleus	2	22	0.00467	0.05929			gray matter of diencephalon	556	5	0.97	5.15	0.00282	0.0845												PVQ WBbt:0006976	0.25	2	7.9	0.0021	0.049
																			tecto-bulbar tract	1	1	0.0047	0.03693			nephron tubule	46	2	0.08	25	0.00295	0.0845												PQR WBbt:0004096	0.28	2	7.1	0.0028	0.057
																			area postrema	1	1	0.0047	0.03878			pronephric nephron tubule	46	2	0.08	25	0.00295	0.0845												vulF WBbt:0006768	0.31	2	6.4	0.0039	0.072
																			anterior catecholaminergic tract	1	1	0.0047	0.04082			mesonephric nephron	46	2	0.08	25	0.00295	0.0845												vulD WBbt:0006766	0.34	2	6	0.0047	0.083
																			blood vessel endothelium	1	1	0.0047	0.04309			mesonephric nephron epithelium	46	2	0.08	25	0.00295	0.0845												sex organ WBbt:0008422	7.7	15	2	0.0051	0.084
																			endohypothalamic tract	1	1	0.0047	0.04562			renal tubule	46	2	0.08	25	0.00295	0.0845												CAN WBbt:0006827	0.37	2	5.4	0.0063	0.098
																			median tuberal portion	1	1	0.0047	0.04847			nuclear complex of neuraxis	566	5	0.99	5.05	0.00304	0.0845
																			medial longitudinal catecholaminergic tract	1	1	0.0047	0.05171			pronephric nephron	47	2	0.08	25	0.00307	0.0845
																			preopticohypothalamic tract	1	1	0.0047	0.0554			regional part of brain	1789	9	3.12	2.88	0.00354	0.0907
																			magnocellular preoptic nucleus	2	24	0.00555	0.04161			nephron epithelium	51	2	0.09	22.22	0.00361	0.0907
																			integument	6	371	0.00695	0.04985			gray matter	596	5	1.04	4.81	0.00379	0.0907
																			caudal tuberal nucleus	2	28	0.00751	0.05163			brain gray matter	596	5	1.04	4.81	0.00379	0.0907
																			dorsal periventricular hypothalamus	2	29	0.00804	0.05308			hindbrain nucleus	56	2	0.1	20	0.00434	0.0937
																										head	25361	51	44.28	1.15	0.00471	0.0937
																										nervous system	20031	44	34.98	1.26	0.0048	0.0937
																										forebrain	1222	7	2.13	3.29	0.00515	0.0964
																										central nervous system cell part cluster	648	5	1.13	4.42	0.00539	0.0964
																										diencephalon	940	6	1.64	3.66	0.00577	0.0964
																										nephron	66	2	0.12	16.67	0.00597	0.0964
	Kidney 2.38		Colon 0.007		Kidney 3.132		Kidney 1.916			Kidney 2.24		Thyroid 0.038		Kidney 6.56					Anatomical term	Sample gene count	Total gene count	P-value	corrected P-value			OrganName	Annotated	Significant	Expected	foldEnrichment	p	fdr			OrganName	Annotated	Significant	Expected	foldEnrichment	p	fdr			Term	Expected	Observed	Enrichment Fold Change	P value	Q value
	Pancreas 1.22		Thyroid 0.007		Cervix, uterine 1.957		Thyroid 1.193					Colon 0.038		Placenta 4.31					posterior kidney	2	8	0.00029	0.02394			meso-epithelium	444	6	0.56	10.71	1.76e-05	0.00488			nervous system	8234	27	17.24	1.57	0.000851	0.154			DVA WBbt:0004823	0.2	4	20	1.8e-06	0.00051
			Kidney 0.023				Artery 1.193					Kidney 0.062							ovary	8	624	0.00062	0.02552			epithelium	1412	9	1.77	5.08	4.77e-05	0.00707			ectoderm-derived structure	9925	30	20.78	1.44	0.001014	0.154			RMDVL WBbt:0005031	0.14	3	21	1.2e-05	0.0018
							Lung 1.193												gill	8	676	0.00106	0.02904			pronephros	338	5	0.42	11.9	6.17e-05	0.00763			brain	7657	25	16.03	1.56	0.002209	0.171			ALN WBbt:0006851	0.14	3	21	1.2e-05	0.0018
																			posterior cardinal vein	3	95	0.00364	0.07462			axial blood vessel	92	3	0.12	25	0.00021	0.01566			central nervous system	8158	26	17.08	1.52	0.002254	0.171			PVC WBbt:0005840	1.3	7	5.2	7.5e-05	0.0053
																			ovarian follicle	2	31	0.00463	0.07588			pancreas	240	4	0.3	13.33	0.000228	0.01566												PVQ WBbt:0006976	0.23	3	13	8.6e-05	0.0053
																			liver	11	1491	0.0048	0.06563			viscus	240	4	0.3	13.33	0.000228	0.01566												osmosensory neuron WBbt:0008433	0.45	4	8.9	9.6e-05	0.0053
																			distal late tubule	1	2	0.00662	0.06036			pronephric duct	246	4	0.31	12.9	0.00025	0.01566												nociceptor neuron WBbt:0008434	0.45	4	8.9	9.6e-05	0.0053
																			distal early tubule	1	2	0.00662	0.0679			renal duct	247	4	0.31	12.9	0.000254	0.01566												posterior lateral ganglion WBbt:0005465	0.75	5	6.6	0.00012	0.0053
																			gill ionocyte	1	2	0.00662	0.0776			nephric duct	247	4	0.31	12.9	0.000254	0.01566												RMDL WBbt:0005037	0.14	2	15	0.00036	0.011
																			common cardinal vein	2	41	0.008	0.06557			mesonephric tubule	257	4	0.32	12.5	0.000295	0.01566												RMDR WBbt:0005033	0.14	2	15	0.00036	0.011
																			ovarian follicle stage I	2	44	0.00917	0.06835			mesonephric epithelium	257	4	0.32	12.5	0.000295	0.01566												RMDVR WBbt:0005029	0.14	2	15	0.00036	0.011
																			eye	10	1398	0.00985	0.06733			epithelial tube	491	5	0.61	8.2	0.000351	0.01666												SIA WBbt:0005361	0.14	2	14	0.00039	0.011
																			pancreas	4	262	0.0101	0.06372			kidney epithelium	275	4	0.34	11.76	0.000382	0.01666												ADF WBbt:0005660	0.36	3	8.4	0.00048	0.011
																			heart	8	989	0.01158	0.0678			excretory tube	275	4	0.34	11.76	0.000382	0.01666												SDQL WBbt:0004993	0.15	2	13	0.0005	0.011
																			extrapancreatic duct	1	4	0.0132	0.06767			trunk blood vessel	119	3	0.15	20	0.000448	0.01794												Cpaap WBbt:0006594	0.17	2	12	0.00063	0.012
																			carotid artery	1	4	0.0132	0.07218			axial vasculature	120	3	0.15	20	0.000459	0.01794												SDQR WBbt:0004991	0.17	2	12	0.00063	0.012
																			muscle	5	463	0.01624	0.07833			vasculature of trunk	132	3	0.17	17.65	0.000607	0.02251												BDU WBbt:0006826	0.17	2	11	0.00073	0.012
																			ganglion	1	5	0.01648	0.07111			posterior cardinal vein	41	2	0.05	40	0.00121	0.04092												SMD WBbt:0005353	0.2	2	9.8	0.0011	0.018
																			pancreatic system	1	5	0.01648	0.07506			blood vessel	190	3	0.24	12.5	0.00173	0.05439												AVD WBbt:0006818	1.3	5	3.9	0.002	0.029
																			pancreatic duct	1	6	0.01974	0.07358			blood vasculature	203	3	0.25	12	0.00209	0.06211												AIY WBbt:0005413	0.36	2	5.5	0.0059	0.083
																			iridophore	1	6	0.01974	0.07708			cardinal vein	57	2	0.07	28.57	0.00233	0.06655												ASJ WBbt:0005667	0.37	2	5.3	0.0064	0.086
																			Leydig cell	1	6	0.01974	0.08094			cardinal system	59	2	0.07	28.57	0.0025	0.0686												PHB WBbt:0007808	0.4	2	5	0.0077	0.098
																			head	5	512	0.02411	0.08595			pallium	63	2	0.08	25	0.00284	0.07527
																										head mesenchyme	71	2	0.09	22.22	0.00359	0.09189
																										vasculature	257	3	0.32	9.38	0.00407	0.09513
																										vascular system	257	3	0.32	9.38	0.00407	0.09513
	Pancreas 2.0		Liver 0.004		Pancreas 2.925		Pancreas 0.3986			Pancreas 2.0		Liver 0.016		Liver 2.83					Anatomical term	Sample gene count	Total gene count	P-value	corrected P-value			OrganName	Annotated	Significant	Expected	foldEnrichment	p	fdr			NONE									NONE
	Kidney 1.14		Adrenal Gland 0.011		Liver 1.958		Liver 0.3954			Kidney 1.27		Thyroid 0.035		Lung 1.55					gill	11	676	1e-05	0.00164			pancreas	240	5	0.28	17.86	7.93e-06	0.00196
			Pancreas 0.029		Kidney 0.916		Pituitary 0.3954					Adrenal Gland 0.038							lateral forebrain bundle	2	5	0.00013	0.00767			viscus	240	5	0.28	17.86	7.93e-06	0.00196
																			muscle	8	463	0.0002	0.00767			trigeminal ganglion	80	3	0.09	33.33	0.000109	0.01355
																			ovary	8	624	0.00149	0.04282			preoptic area	84	3	0.1	30	0.000126	0.01355
																			heart	10	989	0.00204	0.04688			regional part of brain	1789	9	2.06	4.37	0.000147	0.01355
																			pancreas	5	262	0.00252	0.04835			epithelium	1412	8	1.63	4.91	0.000164	0.01355
																			eye	12	1398	0.00253	0.0416			sensory ganglion	92	3	0.11	27.27	0.000164	0.01355
																			caudal fin lower lobe	1	1	0.00373	0.03902			endocrine pancreas	28	2	0.03	66.67	0.000479	0.02539
																			hypertrophic chondrocyte	1	1	0.00373	0.04293			ecto-epithelium	1006	6	1.16	5.17	0.00093	0.04602
																			commissure of the caudal tuberculum	1	1	0.00373	0.0477			ectoderm	741	5	0.85	5.88	0.00151	0.07018
																			somatotropin secreting cell	1	1	0.00373	0.05366			head	25361	35	29.24	1.2	0.00185	0.07305
																			kidney	7	599	0.0053	0.05079			craniocervical region	25362	35	29.24	1.2	0.00185	0.07305
																			preoptic area	3	105	0.00675	0.05975			vascular system	257	3	0.3	10	0.00321	0.10238
																			brain	14	2014	0.00706	0.05797			foregut	1004	5	1.16	4.31	0.00558	0.12805
																			endocrine pancreas	2	35	0.0074	0.05674			pharyngeal region of foregut	1004	5	1.16	4.31	0.00558	0.12805
																			microglial cell	1	2	0.00745	0.0451			protuberance	1004	5	1.16	4.31	0.00558	0.12805
																			peptidergic neuron	1	2	0.00745	0.0476			respiratory tract	1052	5	1.21	4.13	0.00678	0.12805
																			urogenital papilla	1	2	0.00745	0.0504			proximo-distal subdivision of respiratory tract	1052	5	1.21	4.13	0.00678	0.12805
																			nucleus Edinger-Westphal	1	2	0.00745	0.05355			respiratory airway	1052	5	1.21	4.13	0.00678	0.12805
																			caudal periventricular hypothalamus	2	37	0.00825	0.04741			upper respiratory tract	1052	5	1.21	4.13	0.00678	0.12805
																			head	6	512	0.01008	0.0552			pronephros	338	3	0.39	7.69	0.00688	0.12805
																			enteroendocrine cell	1	3	0.01116	0.04934
																			internal carotid artery	1	3	0.01116	0.05131
																			ultimobranchial body	1	3	0.01116	0.05345
																			glucagon secreting cell	1	3	0.01116	0.05578
																			pancreatic A cell	1	3	0.01116	0.05831
																			liver	11	1491	0.01367	0.05823
