# Supplementary material for: Blood Pressure Regulation Evolved from Basic Homeostatic Components
Source: Biomedicines. 2021 Apr 25;9(5):469. doi: 10.3390/biomedicines9050469 (PMC8145682; doi:10.3390/biomedicines9050469)
Supplement: Supplementary file 1 [file biomedicines-09-00469-s001.zip › Supplementary Table 1.xlsx]

## Sheet: Sheet1
	GO term biological processes enrichment per cluster genes and organisms										Biological processes per cluster and organism with respective GO-term identifier and P-value in descending order.
											Colors represent biological process families (e.g. homeostasis, transport, signaling), reflecting their distribution throughout the map.
	H.Sapiens		M.musculus		D.rerio		D.Melanogaster		C.elegans
	blood circulation		monovalent inorganic cation transport		transmembrane transport		cation transport		cation transport
	GO:0008015		GO:0015672		GO:0055085		GO:0006812		GO:0006812
	1.527×10-17		5.185×10-13		1.085×10-4		3.196×10-5		3.951×10-3
	circulatory system process		ion transport		peptide hormone processing		metal ion transport		cation transmembrane transport
	GO:0003013		GO:0006811		GO:0016486		GO:0030001		GO:0098655
	2.178×10-17		1.309×10-12		1.138×10-4		4.904×10-4		6.913×10-3
	monovalent inorganic cation transport		cation transport		ion transport		ion transport		action potential
	GO:0015672		GO:0006812		GO:0006811		GO:0006811		GO:0001508
	1.290×10-13		1.371×10-12		1.479×10-4		6.636×10-4		1.102×10-2
	regulation of blood pressure		homeostatic process		monovalent inorganic cation transport		monovalent inorganic cation transport		inorganic ion transmembrane transport
	GO:0008217		GO:0042592		GO:0015672		GO:0015672		GO:0098660
	1.384×10-13		2.108×10-12		4.196×10-4		7.185×10-4		1.111×10-2
	ion transport		chemical homeostasis		hypotonic response		ion transmembrane transport		metal ion transport
	GO:0006811		GO:0048878		GO:0006971		GO:0034220		GO:0030001
	3.217×10-12		2.983×10-12		1.355×10-3		5.203×10-3		1.166×10-2
	sodium ion transport		metal ion transport		hypotonic salinity response		negative regulation of smoothened signaling pathway		ion transmembrane transport
	GO:0006814		GO:0030001		GO:0042539		GO:0045879		GO:0034220
	3.954×10-11		2.163×10-11		1.355×10-3		5.306×10-3		1.731×10-2
	cation transport		regulation of biological quality		cation transport		regulation of biological quality		one-carbon metabolic process
	GO:0006812		GO:0065008		GO:0006812		GO:0065008		GO:0006730
	1.936×10-10		2.999×10-11		1.439×10-3		5.731×10-3		2.261×10-2
	metal ion transport		sodium ion transport		ion transmembrane transport		establishment of localization
	GO:0030001		GO:0006814		GO:0034220		GO:0051234
	2.063×10-9		4.792×10-11		1.825×10-3		7.393×10-3
	potassium ion transport		regulation of blood pressure		response to salt stress		transmembrane transport
	GO:0006813		GO:0008217		GO:0009651		GO:0055085
	4.688×10-9		9.691×10-10		4.082×10-3		8.311×10-3
	homeostatic process		ion homeostasis		metal ion transport		localization
	GO:0042592		GO:0050801		GO:0030001		GO:0051179
	5.958×10-9		1.752×10-9		4.510×10-3		1.052×10-2
	sodium ion transmembrane transport		blood circulation		sodium ion transport		transport
	GO:0035725		GO:0008015		GO:0006814		GO:0006810
	8.305×10-9		2.303×10-9		7.421×10-3		2.243×10-2
	regulation of biological quality		regulation of ion transport		response to osmotic stress		potassium ion transport
	GO:0065008		GO:0043269		GO:0006970		GO:0006813
	1.141×10-8		2.714×10-9		1.077×10-2		2.247×10-2
	chemical homeostasis		response to abiotic stimulus		transport		inorganic cation transmembrane transport
	GO:0048878		GO:0009628		GO:0006810		GO:0098662
	2.504×10-8		2.904×10-9		4.217×10-2		2.778×10-2
	potassium ion import across plasma membrane		circulatory system process		carbon dioxide transport		catecholamine transport
	GO:1990573		GO:0003013		GO:0015670		GO:0051937
	8.167×10-8		3.056×10-9		4.942×10-2		3.068×10-2
	cellular homeostasis		transmembrane transport		establishment of localization		dopamine transport
	GO:0019725		GO:0055085		GO:0051234		GO:0015872
	9.513×10-8		3.067×10-9		4.956×10-2		3.068×10-2
	inorganic ion import across plasma membrane		potassium ion transport				regulation of smoothened signaling pathway
	GO:0099587		GO:0006813				GO:0008589
	1.455×10-7		7.904×10-9				4.342×10-2
	inorganic cation import across plasma membrane		regulation of metal ion transport
	GO:0098659		GO:0010959
	1.455×10-7		8.122×10-9
	regulation of sodium ion transport		regulation of hormone levels
	GO:0002028		GO:0010817
	1.764×10-7		1.406×10-8
	inorganic cation transmembrane transport		inorganic ion transmembrane transport
	GO:0098662		GO:0098660
	1.889×10-7		1.841×10-8
	regulation of systemic arterial blood pressure		regulation of sodium ion transport
	GO:0003073		GO:0002028
	5.104×10-7		3.433×10-8
	regulation of ion transport		regulation of transport
	GO:0043269		GO:0051049
	6.454×10-7		3.852×10-8
	system process		monovalent inorganic cation homeostasis
	GO:0003008		GO:0055067
	7.202×10-7		4.909×10-8
	transmembrane transport		inorganic cation transmembrane transport
	GO:0055085		GO:0098662
	7.541×10-7		5.164×10-8
	monovalent inorganic cation homeostasis		ion transmembrane transport
	GO:0055067		GO:0034220
	7.945×10-7		1.411×10-7
	inorganic ion transmembrane transport		cation transmembrane transport
	GO:0098660		GO:0098655
	8.726×10-7		2.909×10-7
	regulation of blood circulation		sodium ion transmembrane transport
	GO:1903522		GO:0035725
	9.551×10-7		5.903×10-7
			cation homeostasis
			GO:0055080
			8.090×10-7
	blood circulation		blood circulation		G protein-coupled receptor signaling pathway		G protein-coupled receptor signaling pathway		G protein-coupled receptor signaling pathway, coupled to cyclic nucleotide second messenger
	GO:0008015		GO:0008015		GO:0007186		GO:0007186		GO:0007187
	4.805×10-30		1.079×10-25		3.415×10-11		2.077×10-16		2.435×10-7
	circulatory system process		circulatory system process		regulation of biological quality		adenylate cyclase-activating G protein-coupled receptor signaling pathway		adenylate cyclase-activating G protein-coupled receptor signaling pathway
	GO:0003013		GO:0003013		GO:0065008		GO:0007189		GO:0007189
	8.013×10-30		1.866×10-25		3.666×10-6		6.447×10-12		5.744×10-5
	regulation of blood pressure		chemical homeostasis		blood circulation		adenylate cyclase-modulating G protein-coupled receptor signaling pathway		cAMP-mediated signaling
	GO:0008217		GO:0048878		GO:0008015		GO:0007188		GO:0019933
	9.986×10-27		1.306×10-24		8.821×10-6		1.169×10-11		8.274×10-5
	regulation of biological quality		cellular chemical homeostasis		circulatory system process		G protein-coupled receptor signaling pathway, coupled to cyclic nucleotide second messenger		adenylate cyclase-modulating G protein-coupled receptor signaling pathway
	GO:0065008		GO:0055082		GO:0003013		GO:0007187		GO:0007188
	1.426×10-24		1.527×10-23		9.858×10-6		1.684×10-11		2.748×10-4
	vascular process in circulatory system		cellular homeostasis		regulation of tube diameter		cyclic-nucleotide-mediated signaling		G protein-coupled receptor signaling pathway
	GO:0003018		GO:0019725		GO:0035296		GO:0019935		GO:0007186
	2.626×10-22		2.961×10-23		1.736×10-5		9.910×10-10		6.119×10-4
	regulation of tube diameter		regulation of blood pressure		regulation of blood vessel diameter		cAMP-mediated signaling		cyclic-nucleotide-mediated signaling
	GO:0035296		GO:0008217		GO:0097746		GO:0019933		GO:0019935
	4.545×10-22		3.115×10-22		1.736×10-5		1.751×10-9		9.970×10-4
	regulation of blood vessel diameter		inorganic ion homeostasis		regulation of tube size		second-messenger-mediated signaling		second-messenger-mediated signaling
	GO:0097746		GO:0098771		GO:0035150		GO:0019932		GO:0019932
	4.545×10-22		5.751×10-22		4.148×10-5		2.063×10-9		7.977×10-3
	regulation of tube size		cellular ion homeostasis		regulation of blood vessel size		neuropeptide signaling pathway		adrenergic receptor signaling pathway
	GO:0035150		GO:0006873		GO:0050880		GO:0007218		GO:0071875
	5.211×10-22		7.788×10-22		4.148×10-5		4.964×10-9		9.329×10-3
	chemical homeostasis		vascular process in circulatory system		vascular process in circulatory system		signal transduction		adenylate cyclase-activating adrenergic receptor signaling pathway
	GO:0048878		GO:0003018		GO:0003018		GO:0007165		GO:0071880
	5.580×10-21		2.955×10-21		6.604×10-5		5.475×10-5		9.329×10-3
	system process		ion homeostasis		regulation of pH		signaling		G protein-coupled serotonin receptor signaling pathway
	GO:0003008		GO:0050801		GO:0006885		GO:0023052		GO:0098664
	8.676×10-20		6.359×10-21		4.090×10-4		6.520×10-5		1.825×10-2
	homeostatic process		homeostatic process		transmembrane transport		cell communication		cellular cation homeostasis
	GO:0042592		GO:0042592		GO:0055085		GO:0007154		GO:0030003
	2.890×10-19		6.364×10-21		5.557×10-4		9.259×10-5		2.704×10-2
	regulation of system process		regulation of blood vessel diameter		monovalent inorganic cation homeostasis		cellular cation homeostasis		cellular ion homeostasis
	GO:0044057		GO:0097746		GO:0055067		GO:0030003		GO:0006873
	5.600×10-18		8.300×10-21		1.972×10-3		1.942×10-4		2.966×10-2
	cellular chemical homeostasis		regulation of tube diameter		vasoconstriction		cellular ion homeostasis		serotonin receptor signaling pathway
	GO:0055082		GO:0035296		GO:0042310		GO:0006873		GO:0007210
	1.061×10-17		8.300×10-21		4.576×10-3		2.280×10-4		3.677×10-2
	inorganic ion homeostasis		regulation of tube size		negative regulation of blood vessel diameter		hormone-mediated signaling pathway		cellular chemical homeostasis
	GO:0098771		GO:0035150		GO:0097756		GO:0009755		GO:0055082
	2.137×10-17		9.337×10-21		4.576×10-3		3.084×10-4		3.708×10-2
	regulation of blood circulation		cation homeostasis		chemical homeostasis		cellular chemical homeostasis		cation homeostasis
	GO:1903522		GO:0055080		GO:0048878		GO:0055082		GO:0055080
	2.402×10-17		9.751×10-21		6.137×10-3		3.595×10-4		4.398×10-2
	regulation of systemic arterial blood pressure		regulation of biological quality		signaling		chemical homeostasis		inorganic ion homeostasis
	GO:0003073		GO:0065008		GO:0023052		GO:0048878		GO:0098771
	4.436×10-17		1.330×10-20		7.320×10-3		4.587×10-4		4.586×10-2
	regulation of systemic arterial blood pressure mediated by a chemical signal		cellular cation homeostasis		cell communication		response to stimulus		sodium ion transmembrane transport
	GO:0003044		GO:0030003		GO:0007154		GO:0050896		GO:0035725
	5.648×10-17		1.385×10-20		9.296×10-3		6.333×10-4		4.644×10-2
	ion homeostasis		regulation of blood circulation		cation homeostasis		regulation of cytosolic calcium ion concentration		ion homeostasis
	GO:0050801		GO:1903522		GO:0055080		GO:0051480		GO:0050801
	1.768×10-16		9.632×10-19		9.852×10-3		1.250×10-3		4.978×10-2
	cation homeostasis		regulation of system process		hexose transmembrane transport		inorganic ion homeostasis
	GO:0055080		GO:0044057		GO:0008645		GO:0098771
	2.816×10-16		1.482×10-18		1.056×10-2		1.470×10-3
	cellular ion homeostasis		regulation of systemic arterial blood pressure mediated by a chemical signal		adrenergic receptor signaling pathway		cation homeostasis
	GO:0006873		GO:0003044		GO:0071875		GO:0055080
	7.387×10-16		5.987×10-18		1.056×10-2		1.556×10-3
			ion transport		glucose transmembrane transport		ion homeostasis
			GO:0006811		GO:1904659		GO:0050801
			1.129×10-17		1.056×10-2		2.154×10-3
			regulation of systemic arterial blood pressure		inorganic ion homeostasis
			GO:0003073		GO:0098771
			2.740×10-17		1.109×10-2
					cellular response to stimulus
					GO:0051716
					1.325×10-2
					signal transduction
					GO:0007165
					1.366×10-2
					ion homeostasis
					GO:0050801
					1.435×10-2
					homeostatic process
					GO:0042592
					1.614×10-2
	regulation of blood pressure		regulation of biological quality		regulation of blood pressure		G protein-coupled receptor signaling pathway		serotonin receptor signaling pathway
	GO:0008217		GO:0065008		GO:0008217		GO:0007186		GO:0007210
	1.548×10-15		1.195×10-13		3.291×10-6		2.681×10-4		2.036×10-4
	blood circulation		vasoconstriction		blood circulation		cellular response to chemical stimulus		G protein-coupled serotonin receptor signaling pathway
	GO:0008015		GO:0042310		GO:0008015		GO:0070887		GO:0098664
	1.762×10-12		9.120×10-12		2.986×10-3		3.083×10-3		8.739×10-3
	circulatory system process		negative regulation of blood vessel diameter		multicellular organismal response to stress		adenylate cyclase-activating G protein-coupled receptor signaling pathway
	GO:0003013		GO:0097756		GO:0033555		GO:0007189
	2.345×10-12		2.123×10-11		3.025×10-3		7.057×10-3
	regulation of systemic arterial blood pressure		blood circulation		circulatory system process		adenylate cyclase-activating dopamine receptor signaling pathway
	GO:0003073		GO:0008015		GO:0003013		GO:0007191
	2.518×10-12		4.263×10-11		3.214×10-3		8.284×10-3
	regulation of systemic arterial blood pressure mediated by a chemical signal		circulatory system process		adenylate cyclase-modulating G protein-coupled receptor signaling pathway		inorganic ion transmembrane transport
	GO:0003044		GO:0003013		GO:0007188		GO:0098660
	2.017×10-11		5.791×10-11		7.137×10-3		3.443×10-2
	system process		vascular process in circulatory system		cyclooxygenase pathway		metal ion transport
	GO:0003008		GO:0003018		GO:0019371		GO:0030001
	3.545×10-11		1.630×10-10		7.863×10-3		4.445×10-2
	chemical homeostasis		regulation of blood vessel diameter		G protein-coupled receptor signaling pathway, coupled to cyclic nucleotide second messenger		regulation of presynaptic cytosolic calcium ion concentration
	GO:0048878		GO:0097746		GO:0007187		GO:0099509
	7.289×10-11		1.084×10-9		9.328×10-3		4.950×10-2
	regulation of biological quality		regulation of tube diameter		regulation of biological quality
	GO:0065008		GO:0035296		GO:0065008
	1.802×10-10		1.084×10-9		1.279×10-2
	regulation of systemic arterial blood pressure by hormone		regulation of tube size		arachidonic acid metabolic process
	GO:0001990		GO:0035150		GO:0019369
	3.684×10-10		1.160×10-9		2.615×10-2
	homeostatic process		regulation of body fluid levels		prostanoid biosynthetic process
	GO:0042592		GO:0050878		GO:0046457
	1.592×10-8		7.965×10-9		2.615×10-2
	positive regulation of blood pressure		response to oxygen-containing compound		regulation of systemic arterial blood pressure mediated by a chemical signal
	GO:0045777		GO:1901700		GO:0003044
	1.749×10-8		9.699×10-9		2.615×10-2
	ion homeostasis		regulation of blood pressure		prostaglandin biosynthetic process
	GO:0050801		GO:0008217		GO:0001516
	2.161×10-8		1.747×10-8		2.615×10-2
	vasoconstriction		chemical homeostasis		cortisol metabolic process
	GO:0042310		GO:0048878		GO:0034650
	5.563×10-8		2.322×10-7		3.918×10-2
	response to oxygen-containing compound		regulation of vasoconstriction		prostaglandin metabolic process
	GO:1901700		GO:0019229		GO:0006693
	6.928×10-8		2.883×10-7		3.918×10-2
	negative regulation of blood vessel diameter		regulation of system process		prostanoid metabolic process
	GO:0097756		GO:0044057		GO:0006692
	1.239×10-7		3.684×10-7		3.918×10-2
	metal ion homeostasis		positive regulation of vasoconstriction		tertiary alcohol metabolic process
	GO:0055065		GO:0045907		GO:1902644
	1.357×10-7		6.788×10-7		3.918×10-2
	endocrine process		response to organic substance		cellular response to organic cyclic compound
	GO:0050886		GO:0010033		GO:0071407
	1.640×10-7		8.795×10-7		3.950×10-2
	sodium ion homeostasis		regulation of anatomical structure size
	GO:0055078		GO:0090066
	1.705×10-7		1.465×10-6
			sodium ion homeostasis
			GO:0055078
			2.516×10-6
			positive regulation of transport
			GO:0051050
			3.168×10-6
			regulation of blood circulation
			GO:1903522
			3.553×10-6
	regulation of signaling receptor activity		regulation of signaling receptor activity		regulation of signaling receptor activity
	GO:0010469		GO:0010469		GO:0010469
	8.808×10-20		2.183×10-19		6.308×10-17		NONE		NONE
	blood circulation		chemical homeostasis		regulation of molecular function
	GO:0008015		GO:0048878		GO:0065009
	9.053×10-18		8.404×10-18		6.081×10-12
	circulatory system process		blood circulation		regulation of signal transduction
	GO:0003013		GO:0008015		GO:0009966
	1.291×10-17		1.102×10-16		8.830×10-9
	vascular process in circulatory system		circulatory system process		regulation of cell communication
	GO:0003018		GO:0003013		GO:0010646
	3.801×10-16		1.635×10-16		2.089×10-8
	regulation of blood vessel diameter		regulation of molecular function		regulation of signaling
	GO:0097746		GO:0065009		GO:0023051
	1.249×10-15		5.032×10-16		2.375×10-8
	regulation of tube diameter		regulation of biological quality		regulation of response to stimulus
	GO:0035296		GO:0065008		GO:0048583
	1.249×10-15		1.807×10-15		1.787×10-7
	regulation of tube size		homeostatic process		signal transduction
	GO:0035150		GO:0042592		GO:0007165
	1.386×10-15		2.486×10-15		3.422×10-3
	regulation of molecular function		second-messenger-mediated signaling		regulation of vasoconstriction
	GO:0065009		GO:0019932		GO:0019229
	2.600×10-15		1.495×10-14		4.044×10-3
	second-messenger-mediated signaling		vascular process in circulatory system		signaling
	GO:0019932		GO:0003018		GO:0023052
	3.027×10-15		9.868×10-14		6.208×10-3
	chemical homeostasis		regulation of blood pressure		positive chemotaxis
	GO:0048878		GO:0008217		GO:0050918
	3.127×10-15		3.722×10-13		6.753×10-3
	regulation of blood pressure		secretion		cell communication
	GO:0008217		GO:0046903		GO:0007154
	1.043×10-13		7.753×10-13		7.642×10-3
	system process		regulation of multicellular organismal process		biological regulation
	GO:0003008		GO:0051239		GO:0065007
	6.415×10-13		1.480×10-12		1.010×10-2
	regulation of system process		regulation of system process		regulation of blood vessel size
	GO:0044057		GO:0044057		GO:0050880
	1.390×10-12		5.236×10-12		1.187×10-2
	regulation of multicellular organismal process		positive regulation of transport		regulation of tube size
	GO:0051239		GO:0051050		GO:0035150
	5.922×10-12		1.520×10-11		1.187×10-2
	G protein-coupled receptor signaling pathway		regulation of hormone levels		vascular process in circulatory system
	GO:0007186		GO:0010817		GO:0003018
	1.497×10-11		2.066×10-11		1.612×10-2
	cyclic-nucleotide-mediated signaling		regulation of blood vessel diameter		cellular response to stimulus
	GO:0019935		GO:0097746		GO:0051716
	2.567×10-11		2.881×10-11		3.028×10-2
	homeostatic process		regulation of tube diameter		regulation of biological process
	GO:0042592		GO:0035296		GO:0050789
	3.435×10-11		2.881×10-11		3.290×10-2
			regulation of tube size
			GO:0035150
			3.103×10-11
			regulation of signal transduction
			GO:0009966
			4.384×10-11
			intracellular signal transduction
			GO:0035556
			6.241×10-11
			negative regulation of multicellular organismal process
			GO:0051241
			7.195×10-11
			regulation of localization
			GO:0032879
			7.890×10-11
